# Supplementary material for: A Single-Center Experience on HLA Typing with 11 Loci Next Generation Sequencing in Korean Patients with Hematologic Disease
Source: Diagnostics (Basel). 2022 Apr 25;12(5):1074. doi: 10.3390/diagnostics12051074 (PMC9139519; doi:10.3390/diagnostics12051074)
Supplement: Supplementary file 1 [file diagnostics-12-01074-s001.zip]

Archive with 1 entries (1 files):
- diagnostics-1661594-supplementary.pdf
